# Supplementary material for: The Relationship between Future Anxiety Due to COVID-19 and Vigilance: The Role of Message Fatigue and Autonomy Satisfaction
Source: Int J Environ Res Public Health. 2022 Jan 18;19(3):1062. doi: 10.3390/ijerph19031062 (PMC8833904; doi:10.3390/ijerph19031062)
Supplement: Supplementary file 1 [file ijerph-19-01062-s001.zip]

Archive with 1 entries (1 files):
- ijerph-1466623-supplementary.pdf
